# Supplementary material for: Congenital Diarrhea and Cholestatic Liver Disease: Phenotypic Spectrum Associated with MYO5B Mutations
Source: J Clin Med. 2021 Jan 28;10(3):481. doi: 10.3390/jcm10030481 (PMC7865828; doi:10.3390/jcm10030481)
Supplement: Supplementary file 1 [file jcm-10-00481-s001.zip]

Archive with 1 entries (1 files):
- jcm-1079304-supplementary.xlsx
