# Supplementary material for: Congenital Diarrhea and Cholestatic Liver Disease: Phenotypic Spectrum Associated with MYO5B Mutations
Source: J Clin Med. 2021 Jan 28;10(3):481. doi: 10.3390/jcm10030481 (PMC7865828; doi:10.3390/jcm10030481)
Supplement: Supplementary file 1 [file jcm-10-00481-s001.zip › jcm-1079304-supplementary.xlsx]

## Sheet: Tabelle1
Id. Number	gender	ancestry	consanguinity	onset of disease	cholestatic liver disease	other diseases	TPN	PPN	Tx	organ	age at Tx	age at 2nd Tx	age at last contact	death	cause of death	Reference
			1= yes, 0= no		0=isolated MVID, 1= MVID+PFIC, 2=pure PFIC		1= yes, 0= no	1= yes, 0= no	1= yes, 0= no		in years	in years	in years	1= yes, 0= no
18D1383	female	turkish	1	first days of life	0	prerenal failure, NEC	1	0	0				0.14	1	NEC, sepsis	this study
18D4596	male	turkish	1	first days of life	1	premature birth 36+1 weeks, low IgG level, ureteropelvic junction stenosis left, secondary hyperoxaluria with kidney stone	1	0	0				0.5	1	multiorgan failure	this study
14D0669	male	caucasian	1	first days of life	0		1	0	0				0.75	1	sepsis	this study
18D4787	female	caucasian	1	first days of life	0	premature birth	1	0	0				0.58	1	sepsis	this study
16D2984	female	turkish	1	first days of life	0	Polyhydramnion, renal Fanconi syndrome, NEC and spontaneous bowel perforation	1	0	0				0.5	1	sepsis	this study
15D1631	female	turkish	1	first days of life	0		0	1	0				0.07	0		this study
09D0802	male	hispanic	1	first days of life	0		1	0	0				1	1	sepsis	this study
09D0830	male	pakistan	1	first days of life	n.a.		1	0	0				n.a.	n.a.		this study
09D1219	male	caucasian	0	first days of life	0	nephrocalcinosis, calciuria, osteoporosis	1	0	0				11.75	0		this study
10D0028	male	somalian	1	first days of life	1	premature birth 34+0 weeks, renal pathology with hematuria	1	0	0				0.42	1	unknown	this study
10D0875	female	german	0	first days of life	0	premature birth 35 weeks, exocrine pancreasinsufficiency	1	0	0				11	0		this study
10D0917	female	n.a.	n.a.	n.a.	n.a.		n.a.	n.a.	n.a.				n.a.	n.a.		this study
10D1077	male	turkish	1	first days of life	1	premature birth 33+4 weeks, NEC, Volvulus, Dystrophy, pathologic fractures	1	0	0				5	1	sepsis	this study
10D1884	female	dutch	0	first days of life	0	Renal stones (hypercalciurie, hypocitraaturie), mild proteinurie	1	0	0				10	0		this study
11D0303	female	greek	0	first days of life	1	premature birth 35 weeks, Calciuria	1	0	0				0.58	1	pneumocystis jirovecii infection	this study
11D0567	male	turkish	1	first days of life	0	premature birth 36 weeks, polydactly, renal fanconi syndrome	1	0	0				0.42	1	sepsis	this study
11D1811	male	aserbaidschan/caucasian	0	first days of life	0	premature birth 31 weeks, renal insufficiency	1	0	0				10	0		this study
11D1983	male	turkish, arabian	1	first days of life	1	renal failure, hypothyroidism, gastritis, coagulapathy	1	0	1	intestinal	3		5.5	1	sepsis	this study
EN1	female	turkish, arabian	1	first days of life	1	macrocephalus	1	0	0				4	0		this study
11D2081	female	arabic	1	2 months	1	metabolic bone disease, hypthyroidism	1	0	0				12	0		this study
12D0574	female	arabic	1	20 days	0	renal tubular acidosis, nephrocalcinosis	1	0	0				3.5	1	sepsis	this study
12D1383	male	arabic	1	7 weeks	1		1	0	0				8	0		this study
13D2754	n.a.	pakistani	1	n.a.	n.a.		n.a.	n.a.	n.a.				2	1	unknown	this study
12D2180	n.a.	caucasian	0	first days of life	0		1	0	0				1	0		this study
12D2181	n.a.	caucasian	0	first days of life	n.a.		n.a.	n.a.	n.a.				0.12	1	NEC	this study
EN5	female	caucasian	0	4 months	0		0	0	0				11	0		this study
EN6	n.a.	caucasian	1	first days of life	0		1	0	1	intestinal	5		5	0		this study
13D2706	female	greek	0	first days of life	1	premature birth 36 weeks, renal fanconi syndrome	1	0	0				3	1	hepatic failure	this study
13D2411	male	arabic	1	first days of life	0	mineral bone disease, hypothyroidism, pulmonary hypertension	1	0	0				0.6	1	respiratory distress	this study
14D0124	male	arabic	1	first days of life	0	nephrocalcinosis, short stature, mineral bone disease	1	0	0				7	0		this study
13D2757	female	n.a.	0	first days of life	1		1	0	0				0.83	1	sepsis	this study
17D1468	female	n.a.	n.a.	n.a.	1		1	0	0				1.5	1	sepsis	this study
17D2697	female	caucasian	0	first days of life	0		0	1	0				3	0		this study
18D0872	female	caucasian	0	first days of life	0	mineral bone disease	1	0	0				5	0		this study
EN9	male	n.a.	n.a.	3 months	2		0	1	0				32	0		this study
14D0856	male	bulgarian	n.a.	n.a.	2		0	0	0				n.a.	0		this study
14D0857	male	bulgarian	n.a.	n.a.	2		0	0	0				n.a.	0		this study
EN10	female	caucasian	n.a.	3 months	2		1	0	0				13	0		this study
10D2367	female	caucasian	0	11 months	2	short stature, hyperparathyroidism, nephrocalcinosis, recurrent urinary tract infections (VUR II°)	0	1	0				11	0		this study
11D1388	male	caucasian	0	6 months	2	short stature, microcephalie, language development delay, asthma	0	0	0				9	0		this study
GOSH 1	male	asian	0	first days of life	0	fanconi syndrome, congenital lung hypoplasia	1	0	1	multiorgan	4.58		5.17	0		this study
GOSH 2	female	caucasian	0	first days of life	0		1	0	0				0.21	0		this study
GOSH 3	male	arabic	1	first days of life	1	GERD, eczema	1	0	0				1.17	0		this study
GOSH 4	female	asian	1	first days of life	1		1	0	1	intestinal	1.75		10.17	0		this study
Literature
13321	female	turkish	1	first days of life	n.a.		1	0	0				2	0		Mueller T et al. MYO5B mutations cause microvillus inclusion disease and disrupt epithelial cell polarity. Nat Genet. 2008 Oct;40(10):1163-5.
9482	male	turkish	1	first days of life	n.a.								2	1	sepsis	Mueller T et al. MYO5B mutations cause microvillus inclusion disease and disrupt epithelial cell polarity. Nat Genet. 2008 Oct;40(10):1163-5.
14480	male	turkish	1	after 3-4 months	n.a.		0	1	0				8	0		Mueller T et al. MYO5B mutations cause microvillus inclusion disease and disrupt epithelial cell polarity. Nat Genet. 2008 Oct;40(10):1163-5.
14482	male	turkish	1	first days of life	n.a.		0	0	1				9	0		Mueller T et al. MYO5B mutations cause microvillus inclusion disease and disrupt epithelial cell polarity. Nat Genet. 2008 Oct;40(10):1163-5.
14483	male	turkish	1	first days of life	1	diabetes (MODY), pancreatitis, hydronephrosis, nephrolithiasis, hepatomegaly	0	0	1	intestinal + colon	3.5		17	0		Mueller T et al. MYO5B mutations cause microvillus inclusion disease and disrupt epithelial cell polarity. Nat Genet. 2008 Oct;40(10):1163-5.
14484	male	turkish	1	first days of life	1		0	0	1	intestinal; multiorgan	2.25		14.5	0		Mueller T et al. MYO5B mutations cause microvillus inclusion disease and disrupt epithelial cell polarity. Nat Genet. 2008 Oct;40(10):1163-5.
14749	female	irish	0	first days of life	n.a.		1	0	0				0.8	0		Mueller T et al. MYO5B mutations cause microvillus inclusion disease and disrupt epithelial cell polarity. Nat Genet. 2008 Oct;40(10):1163-5.
1333	male	turkish	1	first days of life	n.a.		0	0	1	intestinal			2	0		Mueller T et al. MYO5B mutations cause microvillus inclusion disease and disrupt epithelial cell polarity. Nat Genet. 2008 Oct;40(10):1163-5.
111	female	french	0	first days of life	n.a.		1	0	0				1	0		Mueller T et al. MYO5B mutations cause microvillus inclusion disease and disrupt epithelial cell polarity. Nat Genet. 2008 Oct;40(10):1163-5.
112	female	algerien	1	first days of life	1		0	0	1	intestinal	1.5		13.92	0		Ruemmele FM et al. Loss-of-Function of MYO5B is the Main Cause of Microvillus Inclusion Disease: 15 Novel Mutations and a CaCo-2 RNAi Cell Model.Hum Mutat.2010 May;31(5):544-51.
106	male	turkish	1	first days of life	1		0	0	1	intestinal; liver+intestinal	4	13	15	1	multiorgan failure after de-Tx	Ruemmele FM et al. Loss-of-Function of MYO5B is the Main Cause of Microvillus Inclusion Disease: 15 Novel Mutations and a CaCo-2 RNAi Cell Model.Hum Mutat.2010 May;31(5):544-51.
S285C1	male	algerien	1	first days of life	1		0	0	1	intestinal; multiorgan	3.5	12	12.5	1	multiorgan failure after 2nd Tx	Ruemmele FM et al. Loss-of-Function of MYO5B is the Main Cause of Microvillus Inclusion Disease: 15 Novel Mutations and a CaCo-2 RNAi Cell Model.Hum Mutat.2010 May;31(5):544-51.
105	female	italien	0	first days of life	n.a.		1	0	0				6	0		Ruemmele FM et al. Loss-of-Function of MYO5B is the Main Cause of Microvillus Inclusion Disease: 15 Novel Mutations and a CaCo-2 RNAi Cell Model.Hum Mutat.2010 May;31(5):544-51.
107	female	french	0	first days of life	1		1	0	1	intstinal	1		16	0		Ruemmele FM et al. Loss-of-Function of MYO5B is the Main Cause of Microvillus Inclusion Disease: 15 Novel Mutations and a CaCo-2 RNAi Cell Model.Hum Mutat.2010 May;31(5):544-51.
108	male	french	0	first days of life	1		0	0	1	liver+intestinal	4		29	0		Ruemmele FM et al. Loss-of-Function of MYO5B is the Main Cause of Microvillus Inclusion Disease: 15 Novel Mutations and a CaCo-2 RNAi Cell Model.Hum Mutat.2010 May;31(5):544-51.
109	male	kosovarian	0	first days of life	n.a.		1	0	0				2.5	0		Ruemmele FM et al. Loss-of-Function of MYO5B is the Main Cause of Microvillus Inclusion Disease: 15 Novel Mutations and a CaCo-2 RNAi Cell Model.Hum Mutat.2010 May;31(5):544-51.
114	female	portuguese	0	first days of life	0		0	0	1	intestinal	3.5		3.5	1	septic shock after Tx	Ruemmele FM et al. Loss-of-Function of MYO5B is the Main Cause of Microvillus Inclusion Disease: 15 Novel Mutations and a CaCo-2 RNAi Cell Model.Hum Mutat.2010 May;31(5):544-51.
115	female	italian	0	first days of life	0		0	0	1	liver+intestinal; intestinal	3.5	6.5	10.25	1	liver failure	Ruemmele FM et al. Loss-of-Function of MYO5B is the Main Cause of Microvillus Inclusion Disease: 15 Novel Mutations and a CaCo-2 RNAi Cell Model.Hum Mutat.2010 May;31(5):544-51.
120	male	french	0	first days of life	n.a.		1	0	0				0.5	1	catheter-related sepsis	Ruemmele FM et al. Loss-of-Function of MYO5B is the Main Cause of Microvillus Inclusion Disease: 15 Novel Mutations and a CaCo-2 RNAi Cell Model.Hum Mutat.2010 May;31(5):544-51.
121	male	turkish	1	first days of life	1	juvenile idiopathic arthritis	1	0	0				12	0		Ruemmele FM et al. Loss-of-Function of MYO5B is the Main Cause of Microvillus Inclusion Disease: 15 Novel Mutations and a CaCo-2 RNAi Cell Model.Hum Mutat.2010 May;31(5):544-51.
patient 1	male			15 months	2		0	0	1	intestinal; liver	3.5	5	5	0		Cockar I et al. Mutations in Myosin 5B in Children With Early-onset Cholestasis. JPGN 2020;71: 184–188
patient 2	female			23 months	2		0	0	0				8	0		Cockar I et al. Mutations in Myosin 5B in Children With Early-onset Cholestasis. JPGN 2020;71: 184–188
patient 3	male			8 months	2		0	0	0				10	0		Cockar I et al. Mutations in Myosin 5B in Children With Early-onset Cholestasis. JPGN 2020;71: 184–188
patient 4	female			8 months	2		0	0	0				3	0		Cockar I et al. Mutations in Myosin 5B in Children With Early-onset Cholestasis. JPGN 2020;71: 184–188
patient 5	female		0	11th day	2		0	0	0				17	0		Croft NM et al. Microvillous inclusion disease: an evolving condition. J Pediatr Gastroenterol Nutr. 2000 Aug;31(2):185-9.
patient 6	male			3 months	2	pancreatic insufficiency, microcephalie	0	0	0				7	0		Cockar I et al. Mutations in Myosin 5B in Children With Early-onset Cholestasis. JPGN 2020;71: 184–188
patient 1	male	chinese		8 months	2		0	0	0				6	0		Qiu JY et al. Defects in Myosin VB Are Associated With a Spectrum of Previously Undiagnosed Low c-Glutamyltransferase Cholestasis. Hepatology. 2017 May;65(5):1655-1669.
patient 2	male	chinese		19 months	2		0	0	0				n.a.	n.a.		Qiu JY et al. Defects in Myosin VB Are Associated With a Spectrum of Previously Undiagnosed Low c-Glutamyltransferase Cholestasis. Hepatology. 2017 May;65(5):1655-1669.
patient 3	female	chinese		1 month	2		0	0	0				2.6	1	unkown	Qiu JY et al. Defects in Myosin VB Are Associated With a Spectrum of Previously Undiagnosed Low c-Glutamyltransferase Cholestasis. Hepatology. 2017 May;65(5):1655-1669.
patient 4	male	chinese		2 days	2		0	0	0				n.a.	n.a.		Qiu JY et al. Defects in Myosin VB Are Associated With a Spectrum of Previously Undiagnosed Low c-Glutamyltransferase Cholestasis. Hepatology. 2017 May;65(5):1655-1669.
patient 5	male	chinese		6 months	2		0	0	0				n.a.	n.a.		Qiu JY et al. Defects in Myosin VB Are Associated With a Spectrum of Previously Undiagnosed Low c-Glutamyltransferase Cholestasis. Hepatology. 2017 May;65(5):1655-1669.
patient 6	male	chinese		15 days	2		0	0	0				n.a.	n.a.		Qiu JY et al. Defects in Myosin VB Are Associated With a Spectrum of Previously Undiagnosed Low c-Glutamyltransferase Cholestasis. Hepatology. 2017 May;65(5):1655-1669.
patient 7	male	chinese		3 months	2		0	0	0				n.a.	n.a.		Qiu JY et al. Defects in Myosin VB Are Associated With a Spectrum of Previously Undiagnosed Low c-Glutamyltransferase Cholestasis. Hepatology. 2017 May;65(5):1655-1669.
patient 8	female	chinese		7 months	2		0	0	0				n.a.	n.a.		Qiu JY et al. Defects in Myosin VB Are Associated With a Spectrum of Previously Undiagnosed Low c-Glutamyltransferase Cholestasis. Hepatology. 2017 May;65(5):1655-1669.
patient 9	male	chinese		1 month	2		0	0	0				n.a.	n.a.		Qiu JY et al. Defects in Myosin VB Are Associated With a Spectrum of Previously Undiagnosed Low c-Glutamyltransferase Cholestasis. Hepatology. 2017 May;65(5):1655-1669.
patient 10	male	chinese		7 months	2		0	0	0				n.a.	n.a.		Qiu JY et al. Defects in Myosin VB Are Associated With a Spectrum of Previously Undiagnosed Low c-Glutamyltransferase Cholestasis. Hepatology. 2017 May;65(5):1655-1669.
patient 1	female	caucasian	0	14 months	2	language development delay and a pyramidal syndrome	0	0	0				n.a.	n.a.		Gonzales E et al. MYO5B mutations cause cholestasis with normal serum gamma-glutamyl transferase activity in children without microvillous inclusion disease.Hepatology. 2017 Jan;65(1):164-173.
patient 2	male	cambodian		2 months	2		0	0	0				n.a.	n.a.		Gonzales E et al. MYO5B mutations cause cholestasis with normal serum gamma-glutamyl transferase activity in children without microvillous inclusion disease.Hepatology. 2017 Jan;65(1):164-173.
patient 3	male	caucasian	0	7 months	2	short stature (<SD-2)	0	0	0				n.a.	n.a.		Gonzales E et al. MYO5B mutations cause cholestasis with normal serum gamma-glutamyl transferase activity in children without microvillous inclusion disease.Hepatology. 2017 Jan;65(1):164-173.
patient 4	male	morrocan	0	10 months	2		0	0	0				5	0		Gonzales E et al. MYO5B mutations cause cholestasis with normal serum gamma-glutamyl transferase activity in children without microvillous inclusion disease.Hepatology. 2017 Jan;65(1):164-173.
patient 5	male	caucasian	0	15 months	2		0	0	0				7	0		Gonzales E et al. MYO5B mutations cause cholestasis with normal serum gamma-glutamyl transferase activity in children without microvillous inclusion disease.Hepatology. 2017 Jan;65(1):164-173.
patient 1-7		navajo		first days of life	n.a.		1	0	0				n.a.	n.a.		Erickson RP et al. Navajo Microvillous Inclusion Disease Is Due to a Mutation in MYO5B. Am J Med Genet A. 2008 Dec 15;146A(24):3117-9.
patient 1	male	dutch, morrocan	1	first days of life	n.a.	renal fanconi	1	0	1	intestinal + colon	5		n.a.	n.a.		Golachowska MR et al. MYO5B Mutations in Patients With Microvillus Inclusion Disease Presenting With Transient Renal Fanconi Syndrome. J Pediatr Gastroenterol Nutr. 2012 Apr;54(4):491-8.
patient 2	male	caucasian	0	2 months	n.a.	renal fanconi, growth failure	1	0	1	multiorgan	5		n.a.	n.a.		Golachowska MR et al. MYO5B Mutations in Patients With Microvillus Inclusion Disease Presenting With Transient Renal Fanconi Syndrome. J Pediatr Gastroenterol Nutr. 2012 Apr;54(4):491-8.
case 1	female	african american	0	first days of life	1	preterm birth 34 weeks	1	0	0				n.a.	n.a.		Sadiq M et al. Congenital diarrhea in a newborn infant: A case report. World J Clin Pediatr. 2019 Aug 29;8(3):43-48.
case 1	male			first days of life	n.a.	bowel dissection	1	0	0				0.42	1	sepsis	Chiang MC et al. Bowel “Dissection” in Microvillus Inclusion Disease. Pediatr Neonatol. 2015 Apr;56(2):129-31.
patient 1					1								n.a.	n.a.		Mao M et al. Phenotypic and genetic analysis of a family affected with microvillus inclusion disease. Zhonghua Yi Xue Yi Chuan Xue Za Zhi. 2016 Dec 10;33(6):792-796.
patient 1	female	italian	0	first days of life	1	preterm birth 36 weeks, nephrocalcinosis, osteoporosis, transient humoral immunodeficiency, dysmorphic syndrome (badly hemmed ears, chest bell, hypertelorism, left single palmar crease), interstitial lung syndrome, severe failure to thrive	1	0	0				19	0		Perry A et al. Microvillous atrophy: atypical presentations. J Pediatr Gastroenterol Nutr. 2014 Dec;59(6):779-85.
patient 2	male	morrocan	0	first days of life	1		1	0	0				2	0		Perry A et al. Microvillous atrophy: atypical presentations. J Pediatr Gastroenterol Nutr. 2014 Dec;59(6):779-85.
patient 3	male	morrocan	0	6 weeks	1	polyhydramnion	1	0	0				1	0		Perry A et al. Microvillous atrophy: atypical presentations. J Pediatr Gastroenterol Nutr. 2014 Dec;59(6):779-85.
patient 6	male	israeli	0	14 months	0	preterm birth 31 weeks, neonatal hydrocephaly	0	1	0				20	0		Perry A et al. Microvillous atrophy: atypical presentations. J Pediatr Gastroenterol Nutr. 2014 Dec;59(6):779-85.
patinet 7	male	french	0	5 months	0		0	1	0				28	0		Perry A et al. Microvillous atrophy: atypical presentations. J Pediatr Gastroenterol Nutr. 2014 Dec;59(6):779-85.
patient 8	female	french	0	5 months	0		0	1	0				11	0		Perry A et al. Microvillous atrophy: atypical presentations. J Pediatr Gastroenterol Nutr. 2014 Dec;59(6):779-85.
14D2264	male	asian	0	first days of life	0		1	0	0				n.a.	n.a.		Vogel GF et al. Abnormal Rab11-Rab8-vesicles cluster in enterocytes of patients with microvillus inclusion disease. Traffic. 2017 Jul;18(7):453-464.
13D1128	female	pakistan	1	1 month	0	severe vitamin-d-deficiency	0	0	0				9.6	0		Vogel GF et al. Abnormal Rab11-Rab8-vesicles cluster in enterocytes of patients with microvillus inclusion disease. Traffic. 2017 Jul;18(7):453-464.
15D3187	male	pakistan	1	6 months	0	jejuno jejunal intussusceptions, iron deficiency anaemia, kidney stones	0	0	0				5.4	0		Vogel GF et al. Abnormal Rab11-Rab8-vesicles cluster in enterocytes of patients with microvillus inclusion disease. Traffic. 2017 Jul;18(7):453-464.
19D0612	female	turkish	0	9th day	1		1	1	0				0.5	1	catheter-related sepsis	Schneeberger K et al. An inducible mouse model for microvillus inclusion disease reveals a role for myosin Vb in apical and basolateral trafficking. Proc Natl Acad Sci U S A. 2015 Oct 6;112(40):12408-13.
case 1	male	caucasian	0	first days of life	0	preterm 36 weeks, bilateral congenital cataract, retinitis pigmentosa, hypopigmentation of skin and hair, recurrent urinary tract infections, delayed psychomotor development	1	0	0				1.92	1	macrophage activation syndrome	Comegna M et al. Two cases of microvillous inclusion disease caused by novel mutations in MYO5B gene. Clin Case Rep. 2018 Oct 30;6(12):2451-2456.
case 2	male	caucasian	0	first days of life	n.a.	polyhydramnion, epilepsy	1	0	0				0.58	1	drug-resistant epilepsy with respiratory distress	Comegna M et al. Two cases of microvillous inclusion disease caused by novel mutations in MYO5B gene. Clin Case Rep. 2018 Oct 30;6(12):2451-2456.
patient 1	male	hispanic	0	first days of life	n.a.				1	intestinal			1	0		Szperl et al. Functional Characterization of Mutations in the Myosin Vb Gene associated with microvillus inclusion disease. J Pediatr Gastroenterol Nutr. 2011 Mar;52(3):307-13.
patient 2	female	hispanic	1	first days of life	n.a.				1	intestinal			3	0		Szperl et al. Functional Characterization of Mutations in the Myosin Vb Gene associated with microvillus inclusion disease. J Pediatr Gastroenterol Nutr. 2011 Mar;52(3):307-13.
patient 3	female	hispanic	1	first days of life	n.a.				1	intestinal			5	0		Szperl et al. Functional Characterization of Mutations in the Myosin Vb Gene associated with microvillus inclusion disease. J Pediatr Gastroenterol Nutr. 2011 Mar;52(3):307-13.
patient 4	male	navajo	1	first days of life	n.a.				1	intestinal			1	1	sepsis	Szperl et al. Functional Characterization of Mutations in the Myosin Vb Gene associated with microvillus inclusion disease. J Pediatr Gastroenterol Nutr. 2011 Mar;52(3):307-13.
patient 5	female	navajo	1	first days of life	n.a.				1	intestinal			12	1	sepsis	Szperl et al. Functional Characterization of Mutations in the Myosin Vb Gene associated with microvillus inclusion disease. J Pediatr Gastroenterol Nutr. 2011 Mar;52(3):307-13.
patient 6	female	caucasian	0	first days of life	n.a.				1	intestinal			0.8	1	acute rejection, aspergillus infection	Szperl et al. Functional Characterization of Mutations in the Myosin Vb Gene associated with microvillus inclusion disease. J Pediatr Gastroenterol Nutr. 2011 Mar;52(3):307-13.
patient 7	female	polish	0	first days of life	n.a.				0				1	0		Szperl et al. Functional Characterization of Mutations in the Myosin Vb Gene associated with microvillus inclusion disease. J Pediatr Gastroenterol Nutr. 2011 Mar;52(3):307-13.
patient 8	male	morrocan	1	first days of life	n.a.				0				5	0		Szperl et al. Functional Characterization of Mutations in the Myosin Vb Gene associated with microvillus inclusion disease. J Pediatr Gastroenterol Nutr. 2011 Mar;52(3):307-13.
patient 9	male	dutch	0	several months	n.a.				0				5	0		Szperl et al. Functional Characterization of Mutations in the Myosin Vb Gene associated with microvillus inclusion disease. J Pediatr Gastroenterol Nutr. 2011 Mar;52(3):307-13.
13D2752	male	chinese	0	first days of life	1		0	0	1	intestinal, liver	3.33		8	0		Fernández etal. Intestinal failure and transplantation in microvillous inclusion disease.An Pediatr (Barc). 2015 Sep;83(3):160-5.
10D0098	female	caucasian	0	1 month	0		1	0	0				2.42	1		Fernández etal. Intestinal failure and transplantation in microvillous inclusion disease.An Pediatr (Barc). 2015 Sep;83(3):160-5.
Supplementary table 2: phenotype information of patients with detected MYO5B mutations (this study and literature review). TPN= total parenteral nutrition; PPN=partial parenteral nutrition; Tx= transplantation; n.a.=not available.
